# Supplementary material for: Prevalence of methicillin-resistant Staphylococcus aureus (MRSA) in street-vended tomato sauces in Dhaka, Bangladesh
Source: BMC Res Notes. 2026 May 9;19:269. doi: 10.1186/s13104-026-07822-6 (PMC13326474; doi:10.1186/s13104-026-07822-6)
Supplement: Supplementary file 1 — Supplementary Material 1. [file 13104_2026_7822_MOESM1_ESM.zip]

Archive with 7 entries (6 files):
- Supplementary/
- Supplementary/Supplementary data 1 (sample collection sites).xlsx
- Supplementary/Supplementary Figure 1.docx
- Supplementary/Supplementary Figure 2.docx
- Supplementary/Supplementary Figure 3A B.docx
- Supplementary/Supplementary Table 1.docx
- Supplementary/Supplementary Table 2 MAR Distribution.docx
