# Supplementary material for: Prevalence of methicillin-resistant Staphylococcus aureus (MRSA) in street-vended tomato sauces in Dhaka, Bangladesh
Source: BMC Res Notes. 2026 May 9;19:269. doi: 10.1186/s13104-026-07822-6 (PMC13326474; doi:10.1186/s13104-026-07822-6)
Supplement: Supplementary file 1 — Supplementary Material 1. [file 13104_2026_7822_MOESM1_ESM.zip › Supplementary/Supplementary data 1 (sample collection sites).xlsx]

## Sheet: iSOLATION iDENTIFICATION
SL	Area	Collection Site	Sample ID	Ph	Latitude	Longitude
1	Banani	Banani in front of Primeasia University	B1TS	3	23°47'37.0"N	90°24'13.4"E
2	Banani	Banani in front of Primeasia University	B1TS2	4	23°47'37.0"N	90°24'13.4"E
3	Banani	Banani Supermarket Road	B2TS	4	23°47'35.5"N	90°24'22.2"E
4	Banani	Banani Supermarket Road	B2TS2	3	23°47'35.2"N	90°24'21.9"E
5	Banani	Banani Kacha Bazar	B3TS	2	23°47'35.6"N	90°24'28.3"E
6	Banani	Banani Kacha Bazar	B3TS2	3	23°47'35.4"N	90°24'28.6"E
7	Banani	Banani Kacha Bazar	B3TS3	4	23°47'35.3"N	90°24'28.5"E
8	Banani	Banani near Biddeyniketon School	B4TS	3	23°47'42.2"N	90°24'10.8"E
9	Banani	Banani near Biddeyniketon School	B4TS2	4	23°47'44.1"N	90°24'13.2"E
10	Banani	Banani Central Jame Masjid	B5TS	3	23°47'35.7"N	90°24'22.3"E
11	Banani	Banani Super Market Street	B6TS4	3	23°47'35.9"N	90°24'22.4"E
12	Banani	Banani Biddeyniketon	B7TS5	3	23°47'45.1"N	90°24'10.6"E
13	Banani	Banani Scholar University	B8TS	4	23°47'36.6"N	90°24'17.9"E
14	Banani	Banani Scholar University	B8TS2	3	23°47'36.9"N	90°24'18.4"E
15	Banani	Banani Southeast University	B9TS7	4	23°47'43.5"N	90°24'06.6"E
16	Banani	Banani Southeast University	B9TS72	3	23°47'43.5"N	90°24'06.0"E
17	Banani	Banani 23 No. Road	B10TS9	3	23°47'47.4"N	90°24'17.1"E
18	Banani	Banani Road 8	B11TS10	4	23°47'15.2"N	90°24'12.4"E
19	Banani	Banani Road 8	B11TS102	4	23°47'24.4"N	90°24'40.7"E
20	Banani	Banani Road 11	B12TS11	2	23°47'26.9"N	90°24'18.8"E
21	Banani	Banani Northern University	BNUTS1	4	23°47'36.0"N	90°24'13.5"E
22	Banani	Banani Barlin Restaurant	B13TS13	4	23°47'37.9"N	90°24'13.8"E
23	Mohakhali	Mohakhali TNT Colony	M1TS	3	23°47'02.6"N	90°24'09.5"E
24	Mohakhali	Mohakhali TNT Colony	M1TS2	3	23°46'59.4"N	90°24'17.4"E
25	Mohakhali	Mohakhali TNT Playground	M2TS	3	23°47'02.9"N	90°24'12.9"E
26	Mohakhali	Mohakhali TNT Playground	M2TS2	4	23°47'02.1"N	90°24'12.0"E
27	Mohakhali	Mohakhali Kacha Bazar	M3TS	3	23°46'45.1"N	90°23'56.1"E
28	Mohakhali	Mohakhali Kacha Bazar	M3TS2	4	23°46'45.4"N	90°23'56.0"E
29	Mohakhali	Mohakhali Wireless	M4TS	3	23°46'47.5"N	90°24'18.8"E
30	Mohakhali	Mohakhali TB Hospital	M5TS	2	23°46'33.1"N	90°24'34.2"E
31	Mohakhali	Mohakhali TB Hospital	M5TS2	4	23°46'35.3"N	90°24'34.9"E
32	Mohakhali	Mohakhali rail crossing	M6TS	4	23°46'41.3"N	90°23'51.2"E
33	Mohakhali	Mohakhali rail crossing	M6TS2	4	23°46'42.0"N	90°23'50.5"E
34	Mohakhali	Mohakhali Korail Slum	M7TS	4	23°47'04.2"N	90°24'17.2"E
35	Mohakhali	Mohakhali Korail Slum	M7TS2	3	23°47'03.6"N	90°24'17.8"E
36	Mohakhali	Mohakhali Korail Slum	M7TS3	3	23°47'03.6"N	90°24'17.8"E
37	Mohakhali	Mohakhali Korail Slum	M7TS4	3	23°47'08.5"N	90°24'14.4"E
38	Gulshan	Gulshan1 Street	G1TS	3	23°46'50.6"N	90°24'51.4"E
39	Gulshan	Gulshan1 Street	G1TS2	2	23°47'13.3"N	90°24'08.8"E
40	Gulshan	Gulshan1 Street	G1TS3	3	23°47'11.3"N	90°24'08.7"E
41	Gulshan	Gulshan2 Circle Zone	G2TS	2	23°47'41.4"N	90°24'49.7"E
42	Gulshan	Gulshan2 Circle Zone	G2TS2	3	23°46'50.3"N	90°25'00.3"E
43	Gulshan	Gulshan2 Circle Zone	G2TS3	4	23°46'48.7"N	90°25'00.5"E
44	Gulshan	Gulshan2 Street	G3TS	4	23°47'38.4"N	90°24'51.2"E
45	Gulshan	Gulshan2 Street	G3TS2	4	23°46'49.1"N	90°24'56.2"E
46	Gulshan	Gulshan2 Street	G3TS3	4	23°46'50.7"N	90°25'04.7"E
47	Gulshan	Notun Bazar Roadside	B6TS	4	23°48'02.4"N	90°25'34.1"E
48	Gulshan	Notun Bazar Roadside	B6TS2	3	23°47'52.1"N	90°25'25.2"E
49	Gulshan	Notun Bazar Roadside	B6TS3	3	23°47'51.2"N	90°25'24.9"E
50	Gulshan	Notun Bazar Roadside	B6TS4	4	23°47'52.4"N	90°25'25.7"E
51	Uttara	Rajlokkhi Market	U1TS	3	23°51'51.3"N	90°23'59.0"E
52	Uttara	Rajlokkhi Market	U1TS2	4	23°51'52.0"N	90°23'58.9"E
53	Uttara	Joshim Uddin Road	U2TS	3	23°51'34.8"N	90°23'23.2"E
54	Uttara	House Building Area	U3TS	4	23°52'29.5"N	90°24'00.1"E
55	Uttara	House Building Area	U3TS2	4	23°52'29.2"N	90°24'01.5"E
56	Uttara	Uttara Sector 7 Market	U4TS	4	23°52'24.3"N	90°24'00.4"E
57	Uttara	Uttara Sector 7 Market	U4TS2	4	23°52'12.7"N	90°23'49.7"E
58	Uttara	Uttara Sector 10 Food Stalls	U5TS	3	23°53'02.9"N	90°23'19.1"E
59	Uttara	Uttara Sector 10 Food Stalls	U5TS2	3	23°52'41.0"N	90°23'27.6"E
60	Uttara	Uttara Sector 4 Park Vendors	U6TS	3	23°51'40.6"N	90°24'13.4"E
61	Uttara	Uttara Sector 4 Park Vendors	U6TS2	3	23°51'40.6"N	90°24'13.4"E
62	Uttara	Uttara Sector 4 Park Vendors	U6TS3	4	23°51'40.6"N	90°24'13.4"E
63	Khilkhet	Khilkhet Bus Stand	K1TS	3	23°49'47.4"N	90°25'10.4"E
64	Khilkhet	Khilkhet Bus Stand	K1TS2	2	23°49'48.3"N	90°25'10.4"E
65	Khilkhet	Khilkhet Bazar	K1TS3	2	23°49'43.1"N	90°25'15.0"E
66	Khilkhet	Khilkhet Bazar	K1TS4	3	23°49'43.8"N	90°25'15.3"E
67	Khilkhet	Nikunjo Playground	K1TS5	3	23°49'50.8"N	90°25'02.5"E
68	Khilkhet	Nikunjo Playground	K1TS6	3	23°49'51.1"N	90°25'02.4"E
69	Khilkhet	Nikunjo 20 No. Road	K1TS7	4	23°50'08.8"N	90°25'04.5"E
70	Khilkhet	Nikunjo 20 No. Road	K1TS8	4	23°50'08.4"N	90°24'58.5"E
71	Khilkhet	Nikunjo3 No. Road	K1TS9	3	23°49'45.7"N	90°25'04.3"E
72	Khilkhet	Nikunjo3 No. Road	K1TS10	4	23°49'45.7"N	90°25'03.2"E
73	Mirpur	Mirpur 10 Circle	Mr1TS	3	23°48'24.8"N	90°22'07.3"E
74	Mirpur	Mirpur 10 Circle	Mr1TS2	3	23°48'24.5"N	90°22'07.2"E
75	Mirpur	Mirpur 10 Circle	Mr1TS3	4	23°48'28.1"N	90°22'06.5"E
76	Mirpur	Mirpur 12 Bus Stand	Mr2TS	3	23°49'40.7"N	90°21'50.4"E
77	Mirpur	Mirpur 12 Bus Stand	Mr2TS2	4	23°49'41.5"N	90°21'50.4"E
78	Mirpur	Mirpur 1 Bus Stand	MR3TS	4	23°47'54.4"N	90°21'12.6"E
79	Mirpur	Mirpur 1 Bus Stand	MR3TS2	3	23°47'54.8"N	90°21'12.1"E
80	Mirpur	Mirpur 1 Bus Stand	MR3TS3	4	23°47'53.8"N	90°21'12.1"E
81	Mirpur	Mirpur 2 Roadside	Mr4TS	3	23°48'12.5"N	90°21'31.0"E
82	Mirpur	Mirpur 2 Roadside	Mr4TS2	4	23°48'22.3"N	90°21'22.3"E
83	Mirpur	Mirpur 10 (second entry)	Mr5TS	3	23°48'37.4"N	90°22'02.9"E
84	Mirpur	Mirpur 10 (second entry)	Mr5TS2	3	23°48'21.9"N	90°21'46.7"E
85	Mirpur	Mirpur ECB Roadside	Mr6TS	4	23°49'27.7"N	90°23'37.6"E
86	Mirpur	Mirpur ECB Roadside	Mr6TS2	3	23°49'22.4"N	90°23'35.5"E
87	Mirpur	Mirpur ECB Roadside	Mr6TS3	4	23°49'21.2"N	90°23'36.9"E
88	Mirpur	Mirpur Matikata Cantonment	Mc1TS1	4	23°49'04.4"N	90°23'50.5"E
89	Mirpur	Mirpur Matikata Cantonment	Mc1TS12	3	23°49'14.5"N	90°23'26.0"E
90	Mirpur	Mirpur 11 Food Stalls	Mr7TS	4	23°49'01.0"N	90°22'02.7"E
91	Mirpur	Mirpur 11 Food Stalls	Mr7TS2	3	23°48'59.5"N	90°21'57.8"E
92	Mirpur	Mirpur 11 Food Stalls	Mr7TS3	3	23°48'59.6"N	90°21'59.4"E
93	Mirpur	Mirpur 11 Food Stalls	Mr7TS4	3	23°48'57.2"N	90°21'58.4"E
94	Bus Terminals	Gabtoli Bus Terminal	GB1TS	4	23°46'59.0"N	90°20'34.6"E
95	Bus Terminals	Gabtoli Bus Terminal	GB1TS2	3	23°47'01.7"N	90°20'39.1"E
96	Bus Terminals	Shyamoli Bus Terminal	SB1TS	4	23°46'22.3"N	90°22'02.9"E
97	Bus Terminals	Shyamoli Bus Terminal	SB1TS2	3	23°46'40.7"N	90°21'52.3"E
98	Bus Terminals	Kallanpur Bus Terminal	KB1TS	4	23°46'43.4"N	90°21'35.8"E
99	Bus Terminals	Kallanpur Bus Terminal	KB1TS2	3	23°46'43.9"N	90°21'35.9"E
100	Bus Terminals	Airport Railway Station	Ar1TS	3	23°51'06.7"N	90°24'29.0"E
101	Bus Terminals	Airport Railway Station	Ar1TS2	4	23°51'07.5"N	90°24'28.9"E
102	Bus Terminals	Airport Railway Station	Ar1TS3	5	23°51'05.9"N	90°24'30.5"E
103	Bus Terminals	Mohakhali Bus Terminal	MB1TS	3	23°46'20.9"N	90°24'04.2"E
104	Bus Terminals	Mohakhali Bus Terminal	MB1TS	4	23°46'20.1"N	90°24'04.4"E
